# Supplementary material for: The Unique Life Cycle of Strongyloides stercoralis and Implications for Public Health Action
Source: Trop Med Infect Dis. 2018 May 25;3(2):53. doi: 10.3390/tropicalmed3020053 (PMC6073624; doi:10.3390/tropicalmed3020053)
Supplement: Supplementary file 1 [file tropicalmed-03-00053-s001.zip]

Archive with 2 entries (2 files):
- Supplementary figures/Figure SF1_Many Strongyloides stercoralis filariform larvae on agar plate culture.MP4
- Supplementary figures/Figure SF2_Gravid free-living female Strongyloides stercoralis and adjacent filariform larvae on agar plate culture.MP4
